# Supplementary material for: Large-scale genetic investigation of nematode diversity and their phylogenetic patterns in New Zealand's marine animals
Source: Parasitology. 2022 Oct 6;149(13):1794–809. doi: 10.1017/S003118202200138X (PMC10090774; doi:10.1017/S003118202200138X)
Supplement: Supplementary file 1 [file S003118202200138Xsup.zip]

Archive with 2 entries (2 files):
- S003118202200138Xsup001.docx
- S003118202200138Xsup002.docx
